# Supplementary material for: Alirocumab Attenuated Plaque Inflammation and PCSK9-Induced Proinflammatory Signalling in M1 Macrophages Independently of Lipid Lowering
Source: Biomolecules. 2026 Mar 6;16(3):397. doi: 10.3390/biom16030397 (PMC13023508; doi:10.3390/biom16030397)
Supplement: Supplementary file 1 [file biomolecules-16-00397-s001.zip]

Archive with 2 entries (2 files):
- biomolecules-4116719-Supplemental  Figures S1-S4.pdf
- biomolecules-4116719-Supplemental Figure S5.pdf
